# Supplementary material for: Poly[[[bis­(acetato-κO)copper(II)]-μ-1,4-diimidazol-1-ylbenzene-κ2 N 3:N 3′] dihydrate]
Source: Acta Crystallogr Sect E Struct Rep Online. 2009 Oct 31;65(Pt 11):m1482. doi: 10.1107/S160053680904464X (PMC2971245; doi:10.1107/S160053680904464X)
Supplement: Supplementary file 2 [file e-65-m1482-Isup2.hkl]

# 
# h,k,l, Fc-squared, Fo-squared, sigma(Fo-squared) and status flag 
# 
data_I
_shelx_title ' 90918cm                P-1' 
_shelx_refln_list_code          4 
_shelx_F_calc_maximum      109.67 
_exptl_crystal_F_000       221.00 
_reflns_d_resolution_high  0.8402 
 
loop_ 
 _symmetry_equiv_pos_as_xyz 
 'x, y, z' 
 '-x, -y, -z' 
 
_cell_length_a     4.7070 
_cell_length_b     9.4440 
_cell_length_c    10.9010 
_cell_angle_alpha  72.569 
_cell_angle_beta   82.956 
_cell_angle_gamma  76.766 
 
_shelx_F_squared_multiplier     1.000 
 
loop_ 
 _refln_index_h 
 _refln_index_k 
 _refln_index_l 
 _refln_F_squared_calc 
 _refln_F_squared_meas 
 _refln_F_squared_sigma 
 _refln_observed_status 
   1   0   0     1810.90     1702.13     12.38 o 
   2   0   0       95.21       96.09      2.72 o 
   3   0   0        1.13        1.83      0.69 o 
   4   0   0       84.97       77.27      3.62 o 
   5   0   0       10.98       11.74      1.88 o 
  -5   1   0       21.02       25.21      2.43 o 
  -4   1   0       43.74       46.56      2.87 o 
  -3   1   0      208.76      190.30      4.95 o 
  -2   1   0      969.12      899.26      9.71 o 
  -1   1   0       65.52       59.14      1.68 o 
   0   1   0     4173.95     4009.99    296.77 o 
   1   1   0      313.01      314.13      3.91 o 
   2   1   0      485.67      382.24      5.70 o 
   3   1   0        2.20        4.71      0.94 o 
   4   1   0       85.13       77.91      3.62 o 
   5   1   0       47.54       50.82      3.37 o 
  -5   2   0       10.22        9.46      1.78 o 
  -4   2   0       16.20       15.85      1.83 o 
  -3   2   0      400.91      385.06      7.43 o 
  -2   2   0      168.87      169.15      4.06 o 
  -1   2   0       98.61       90.25      2.38 o 
   0   2   0     1191.47     1371.39     19.98 o 
   1   2   0       83.91       97.15      3.54 o 
   2   2   0       30.68       31.70      1.63 o 
   3   2   0      128.44      107.78      3.67 o 
   4   2   0      316.57      301.35      7.18 o 
   5   2   0       89.03       86.83      4.36 o 
  -4   3   0       19.03       19.51      2.45 o 
  -3   3   0      189.94      184.76      5.35 o 
  -2   3   0      545.71      549.16      8.22 o 
  -1   3   0      752.13      805.19     29.94 o 
   0   3   0        7.67        3.54      0.64 o 
   1   3   0        6.48        3.12      0.44 o 
   2   3   0      930.13      903.02     10.25 o 
   3   3   0       96.94       85.05      3.32 o 
   4   3   0      324.75      315.62      7.48 o 
   5   3   0      131.89      132.70      5.45 o 
  -4   4   0       82.51       84.50      3.69 o 
  -3   4   0       42.20       38.18      3.94 o 
  -2   4   0        4.29        2.83      0.55 o 
  -1   4   0        6.53        4.63      0.51 o 
   0   4   0     1519.34     1709.83     28.80 o 
   1   4   0      803.83      882.58     19.72 o 
   2   4   0     1066.43     1185.46     32.25 o 
   3   4   0       98.35       90.64      3.57 o 
   4   4   0      275.58      283.52      7.23 o 
   5   4   0        6.01        7.53      1.63 o 
  -4   5   0       24.54       28.20      1.80 o 
  -3   5   0        5.09        4.32      0.79 o 
  -2   5   0      124.97      115.83      2.86 o 
  -1   5   0       23.67       17.11      0.95 o 
   0   5   0       41.37       33.11      1.08 o 
   1   5   0      137.61      110.62      3.49 o 
   2   5   0      466.48      488.38     27.56 o 
   3   5   0       23.93       21.84      1.88 o 
   4   5   0      150.79      151.07      5.45 o 
   5   5   0       16.00       18.92      2.23 o 
  -3   6   0       16.62       18.22      1.35 o 
  -2   6   0      213.02      220.59      4.19 o 
  -1   6   0      142.54      151.97      3.10 o 
   0   6   0       98.84       85.44      3.47 o 
   1   6   0      227.09      248.74      3.86 o 
   2   6   0       40.35       36.49      2.55 o 
   3   6   0      131.90      138.00      4.90 o 
   4   6   0      257.61      265.00      7.53 o 
   5   6   0       72.62       75.59      4.31 o 
  -3   7   0        7.81       10.15      1.88 o 
  -2   7   0      396.60      389.87      9.06 o 
  -1   7   0      584.36      604.74     10.80 o 
   0   7   0       65.37       61.02      3.22 o 
   1   7   0      207.57      203.83      5.84 o 
   2   7   0       95.04       92.97      4.01 o 
   3   7   0       39.49       44.18      2.92 o 
   4   7   0       19.99       21.89      2.23 o 
  -2   8   0      135.18      137.25      5.75 o 
  -1   8   0       61.43       65.18      3.76 o 
   0   8   0       16.36       16.25      1.93 o 
   1   8   0       17.58       20.21      2.03 o 
   2   8   0      103.51      117.54      4.85 o 
   3   8   0      107.75      102.09      4.76 o 
   4   8   0       12.58       14.86      2.13 o 
  -2   9   0      101.59       89.95      5.00 o 
  -1   9   0       28.68       27.04      2.67 o 
   0   9   0       51.53       53.54      3.57 o 
   1   9   0        0.80        0.99      0.79 o 
   2   9   0      136.77      130.02      5.50 o 
   3   9   0       85.59       79.30      4.41 o 
   0  10   0      153.70      141.56      6.14 o 
   1  10   0        5.46        6.59      1.63 o 
   2  10   0       14.87       15.85      1.98 o 
   3  10   0       49.58       53.54      3.81 o 
  -2 -10   1      133.24      131.56      6.04 o 
  -1 -10   1       70.44       66.13      4.21 o 
   0 -10   1       89.35       84.35      4.80 o 
  -3  -9   1       55.80       52.60      3.67 o 
  -2  -9   1      134.79      128.73      5.60 o 
  -1  -9   1       82.03       78.41      4.31 o 
   0  -9   1       39.95       46.21      3.32 o 
   1  -9   1       77.51       77.37      4.41 o 
  -4  -8   1       42.78       45.17      3.42 o 
  -3  -8   1       53.22       51.76      3.47 o 
  -2  -8   1      355.40      352.67      8.77 o 
  -1  -8   1      127.07      123.04      5.00 o 
   0  -8   1       40.68       38.78      2.87 o 
   1  -8   1       14.82       15.75      2.08 o 
   2  -8   1        9.16       10.50      1.88 o 
  -4  -7   1       91.56       96.49      4.85 o 
  -3  -7   1        2.68        2.03      0.84 o 
  -2  -7   1       80.25       80.69      3.91 o 
  -1  -7   1      189.90      190.01      5.75 o 
   0  -7   1      212.66      223.04      6.24 o 
   1  -7   1       98.18      102.98      4.36 o 
   2  -7   1       66.79       66.82      3.76 o 
   3  -7   1       76.26       79.45      4.36 o 
  -5  -6   1       40.48       45.52      3.42 o 
  -4  -6   1      102.01      104.31      4.80 o 
  -3  -6   1       43.07       37.20      2.63 o 
  -2  -6   1      263.77      280.24     22.86 o 
  -1  -6   1      319.87      314.54      4.21 o 
   0  -6   1      776.78      836.69     15.13 o 
   1  -6   1      229.06      229.59      7.53 o 
   2  -6   1      177.12      174.61      3.77 o 
   3  -6   1       74.28       77.34      2.82 o 
  -5  -5   1        9.93       12.28      2.08 o 
  -4  -5   1       69.97       72.37      3.86 o 
  -3  -5   1        4.37        6.09      1.19 o 
  -2  -5   1       77.60       99.89      6.56 o 
  -1  -5   1       13.09       10.09      0.72 o 
   0  -5   1     1036.30     1227.26     15.08 o 
   1  -5   1      142.16      158.86      3.00 o 
   2  -5   1       53.14       55.38      2.01 o 
   3  -5   1      188.27      180.27      7.18 o 
   4  -5   1       16.20       17.30      1.45 o 
  -5  -4   1        4.48        5.70      1.54 o 
  -4  -4   1        9.02        7.83      1.39 o 
  -3  -4   1        2.24        1.83      0.69 o 
  -2  -4   1     1071.07     1138.65     49.61 o 
  -1  -4   1     1528.13     1711.03     34.17 o 
   0  -4   1      665.70      742.00      5.82 o 
   1  -4   1       60.64       52.19      1.55 o 
   2  -4   1       54.07       49.52      5.15 o 
   3  -4   1      190.99      184.87     15.36 o 
   4  -4   1       22.89       22.93      1.98 o 
  -5  -3   1       48.74       47.90      3.37 o 
  -4  -3   1       67.51       65.63      3.52 o 
  -3  -3   1      311.96      297.84      6.59 o 
  -2  -3   1      384.87      391.32      9.56 o 
  -1  -3   1     1175.31     1358.68     44.23 o 
   0  -3   1     1620.49     1778.74      9.75 o 
   1  -3   1      118.08      102.27      3.54 o 
   2  -3   1      103.47      106.80      6.98 o 
   3  -3   1      366.95      361.25     19.19 o 
   4  -3   1       83.49       88.51      7.97 o 
  -5  -2   1       77.54       83.02      4.41 o 
  -4  -2   1      212.75      210.76      6.19 o 
  -3  -2   1      168.06      157.26      4.66 o 
  -2  -2   1      218.19      175.64      4.11 o 
  -1  -2   1      284.08      278.97      7.80 o 
   0  -2   1      665.80      754.39     15.73 o 
   1  -2   1        1.94        8.57      1.63 o 
   2  -2   1     1093.63     1105.20     62.41 o 
   3  -2   1      277.58      269.46     14.96 o 
   4  -2   1       34.01       39.17      1.94 o 
   5  -2   1        4.22        5.70      1.44 o 
  -5  -1   1        3.44        3.96      1.19 o 
  -4  -1   1      308.94      293.13      7.33 o 
  -3  -1   1      642.51      639.41      9.56 o 
  -2  -1   1       49.00       47.60      2.08 o 
  -1  -1   1      491.02      597.40     56.79 o 
   0  -1   1      669.17      726.42     15.53 o 
   1  -1   1      753.17      900.27     65.75 o 
   2  -1   1       65.19       65.23      2.23 o 
   3  -1   1      296.96      287.83      5.94 o 
   4  -1   1      284.44      287.58      6.93 o 
   5  -1   1       11.59       12.83      2.03 o 
  -5   0   1        3.59        3.86      1.29 o 
  -4   0   1       44.33       40.72      2.72 o 
  -3   0   1      279.79      259.30      5.89 o 
  -2   0   1      625.09      521.33      7.18 o 
  -1   0   1      863.18      825.80      7.58 o 
   1   0   1      753.27      664.03      5.84 o 
   2   0   1      305.20      256.68      4.31 o 
   3   0   1      103.88      101.00      3.37 o 
   4   0   1      176.35      170.29      5.20 o 
  -5   1   1        3.63        5.35      1.39 o 
  -4   1   1       48.51       50.57      3.12 o 
  -3   1   1      618.78      626.93      9.66 o 
  -2   1   1      469.23      475.01      6.98 o 
  -1   1   1     1309.46     1253.31     10.45 o 
   0   1   1      552.55      625.31     28.46 o 
   1   1   1     2177.51     2176.50     15.06 o 
   2   1   1       55.85       59.79      2.03 o 
   3   1   1       15.53       10.60      1.14 o 
   4   1   1      155.19      146.12      4.76 o 
   5   1   1       71.48       72.37      3.86 o 
  -5   2   1        2.84        6.14      1.54 o 
  -4   2   1       54.09       53.69      3.27 o 
  -3   2   1      182.44      162.12      4.90 o 
  -2   2   1      794.88      795.04      9.81 o 
  -1   2   1      205.14      218.78      3.96 o 
   0   2   1     1744.97     2126.42    100.40 o 
   1   2   1      586.25      602.34     29.00 o 
   2   2   1     1387.19     1370.56     12.14 o 
   3   2   1      224.86      208.18      4.90 o 
   4   2   1       62.42       57.31      3.02 o 
   5   2   1       20.13       18.28      1.98 o 
  -4   3   1       88.98       87.97      4.31 o 
  -3   3   1      181.51      177.03      5.35 o 
  -2   3   1      926.91     1022.05     11.99 o 
  -1   3   1      332.28      339.25      5.55 o 
   0   3   1      417.81      435.91      3.32 o 
   1   3   1      247.90      268.60      2.94 o 
   2   3   1      231.21      251.03      4.76 o 
   3   3   1      291.43      288.28      5.94 o 
   4   3   1      195.49      173.56      5.35 o 
   5   3   1       13.39       14.56      1.98 o 
  -4   4   1      102.95      106.59      4.90 o 
  -3   4   1       40.40       36.16      2.58 o 
  -2   4   1      820.38      879.94     11.69 o 
  -1   4   1      384.77      412.34     25.19 o 
   0   4   1      476.33      483.01     19.59 o 
   1   4   1     1938.74     2197.91     73.93 o 
   2   4   1     1187.15     1262.41     15.90 o 
   3   4   1      335.21      349.20      6.88 o 
   4   4   1        4.66        5.99      1.14 o 
   5   4   1        5.78        6.64      1.49 o 
  -4   5   1       35.15       32.89      3.22 o 
  -3   5   1       30.61       29.79      3.12 o 
  -2   5   1      202.50      206.56      6.56 o 
  -1   5   1       60.24       49.47      1.55 o 
   0   5   1      857.67      919.48     16.73 o 
   1   5   1     2746.37     3328.26     93.16 o 
   2   5   1      113.34      109.10      2.38 o 
   3   5   1       54.72       59.42      8.77 o 
   4   5   1       38.70       40.32      2.67 o 
   5   5   1        3.83        5.94      1.49 o 
  -3   6   1       15.85       15.69      1.49 o 
  -2   6   1      287.84      291.44     10.70 o 
  -1   6   1      138.07      139.73      4.66 o 
   0   6   1        9.57       12.38      1.44 o 
   1   6   1      252.93      278.28      5.97 o 
   2   6   1      267.15      279.25      9.44 o 
   3   6   1      206.40      207.44      5.89 o 
   4   6   1        5.76        5.70      1.29 o 
   5   6   1       63.91       69.89      4.01 o 
  -3   7   1       16.88       19.52      2.28 o 
  -2   7   1      195.40      198.72      6.49 o 
  -1   7   1      176.25      171.13      5.60 o 
   0   7   1      247.66      253.51      6.54 o 
   1   7   1       93.39      104.62      4.53 o 
   2   7   1      126.14      124.38      7.36 o 
   3   7   1      161.08      155.68      5.40 o 
   4   7   1       20.66       25.36      2.33 o 
  -2   8   1       66.49       65.13      3.96 o 
  -1   8   1       50.98       49.48      3.27 o 
   0   8   1      117.33      114.42      4.71 o 
   1   8   1        3.41        2.23      0.58 o 
   2   8   1      197.38      185.89      6.04 o 
   3   8   1      188.20      187.88      6.34 o 
   4   8   1       15.85       18.33      1.98 o 
  -2   9   1        4.03        2.97      1.34 o 
  -1   9   1       22.89       20.16      2.33 o 
   0   9   1       69.64       63.90      3.81 o 
   1   9   1       73.45       70.73      3.91 o 
   2   9   1      152.14      132.20      5.40 o 
   3   9   1      174.21      166.18      6.29 o 
   4   9   1       20.60       21.35      2.23 o 
  -1  10   1       20.48       21.65      2.58 o 
   0  10   1       40.85       40.62      3.32 o 
   1  10   1       70.64       65.73      4.11 o 
   2  10   1       55.11       46.21      3.37 o 
   3  10   1       83.69       76.38      4.46 o 
  -1 -10   2       55.27       54.14      3.96 o 
  -3  -9   2        4.35        6.79      1.68 o 
  -2  -9   2      104.42       96.59      4.95 o 
  -1  -9   2       96.58       95.65      4.85 o 
   0  -9   2        2.70        5.75      1.49 o 
   1  -9   2       79.46       78.76      4.46 o 
  -3  -8   2       35.68       38.39      3.12 o 
  -2  -8   2      110.42      104.86      4.85 o 
  -1  -8   2       49.28       53.20      3.37 o 
   0  -8   2       12.34       11.49      1.83 o 
   1  -8   2        4.05        5.10      1.39 o 
   2  -8   2       40.57       38.88      3.12 o 
  -4  -7   2       86.72       85.74      4.66 o 
  -3  -7   2       54.12       53.49      3.42 o 
  -2  -7   2      164.53      161.82      5.65 o 
  -1  -7   2       44.30       37.55      2.67 o 
   0  -7   2       12.65       14.02      1.68 o 
   1  -7   2        1.43        1.73      0.89 o 
   2  -7   2      128.76      123.88      5.10 o 
  -4  -6   2       82.22       89.50      4.61 o 
  -3  -6   2      203.05      211.30      6.54 o 
  -2  -6   2      103.30      114.85      2.81 o 
  -1  -6   2      274.76      257.97     12.88 o 
   0  -6   2      776.14      772.01      9.06 o 
   1  -6   2      173.63      171.43      7.93 o 
   2  -6   2       38.73       40.48      1.85 o 
   3  -6   2       63.42       62.49      2.67 o 
  -5  -5   2       69.39       82.87      4.80 o 
  -4  -5   2       73.44       76.92      4.11 o 
  -3  -5   2      349.36      359.90      8.17 o 
  -2  -5   2      112.12      108.38      3.86 o 
  -1  -5   2      452.62      446.91     21.27 o 
   0  -5   2       98.07       86.10      2.13 o 
   1  -5   2      198.34      214.85      5.75 o 
   2  -5   2       84.46       79.09      2.90 o 
   3  -5   2       36.10       41.83      2.01 o 
  -5  -4   2       11.55       11.69      2.08 o 
  -4  -4   2       37.26       34.57      2.67 o 
  -3  -4   2      539.90      543.52      9.76 o 
  -2  -4   2       38.68       33.06      1.73 o 
  -1  -4   2      418.43      433.39     15.83 o 
   0  -4   2       99.58       93.82      2.45 o 
   1  -4   2      144.22      148.35      2.78 o 
   2  -4   2       17.89       19.76      1.96 o 
   3  -4   2       36.88       40.00      1.86 o 
   4  -4   2       20.90       23.28      2.33 o 
  -5  -3   2        2.57        6.04      1.59 o 
  -4  -3   2      137.66      126.95      5.05 o 
  -3  -3   2      455.28      453.17      8.52 o 
  -2  -3   2      717.17      711.55     23.68 o 
  -1  -3   2     2155.82     2209.01     74.37 o 
   0  -3   2       37.86       23.04      0.92 o 
   1  -3   2        2.34        5.70      0.56 o 
   2  -3   2      174.30      187.99     10.45 o 
   3  -3   2      120.37      128.79     10.13 o 
   4  -3   2       87.79       83.96      4.36 o 
  -5  -2   2        1.63        4.46      1.34 o 
  -4  -2   2      307.04      288.92      7.53 o 
  -3  -2   2      464.52      395.47      7.78 o 
  -2  -2   2       12.54       21.81      1.07 o 
  -1  -2   2       49.27       38.19      1.14 o 
   0  -2   2     2060.96     2320.22     46.68 o 
   1  -2   2     2599.53     3092.98     99.68 o 
   2  -2   2      257.20      281.95     15.88 o 
   3  -2   2      149.65      138.43      7.33 o 
   4  -2   2       86.97       83.77      4.88 o 
   5  -2   2        1.54        2.33      0.84 o 
  -5  -1   2        4.47        5.94      1.54 o 
  -4  -1   2      129.25      117.74      4.76 o 
  -3  -1   2      176.36      172.37      5.00 o 
  -2  -1   2       57.00       89.31      2.97 o 
  -1  -1   2      112.49      101.79      3.34 o 
   0  -1   2       17.40       11.97      0.50 o 
   1  -1   2     5093.58     5713.71    408.76 o 
   2  -1   2      501.72      502.28     24.35 o 
   3  -1   2      220.89      214.82     17.66 o 
   4  -1   2        7.86        9.22      1.56 o 
   5  -1   2        3.01        3.81      1.19 o 
  -5   0   2        3.54        4.66      1.39 o 
  -4   0   2       17.77       14.76      1.73 o 
  -3   0   2      294.75      245.98      5.99 o 
  -2   0   2        1.67        4.21      0.79 o 
  -1   0   2        3.14        1.59      0.28 o 
   0   0   2      111.31      111.18      1.29 o 
   1   0   2    12028.50    11125.91   1186.22 o 
   2   0   2      102.16       96.65      2.33 o 
   3   0   2      214.22      197.36      3.43 o 
   4   0   2       56.00       55.63      4.19 o 
   5   0   2       43.04       45.97      3.47 o 
  -5   1   2       26.88       32.25      2.87 o 
  -4   1   2       13.95       12.14      1.78 o 
  -3   1   2       15.77       13.23      1.49 o 
  -2   1   2     1364.18     1276.50     12.98 o 
  -1   1   2     5260.36     5176.41    510.01 o 
   0   1   2     1494.82     1532.34     47.78 o 
   1   1   2     4210.40     4166.74    261.13 o 
   2   1   2      193.24      150.63      2.97 o 
   3   1   2       31.00       26.05      1.63 o 
   4   1   2        1.57        1.98      0.79 o 
   5   1   2       87.70       89.80      4.76 o 
  -5   2   2       38.14       41.11      3.32 o 
  -4   2   2      152.92      151.77      5.60 o 
  -3   2   2      115.37      104.31      4.06 o 
  -2   2   2      568.19      568.33      8.32 o 
  -1   2   2       19.13        7.48      0.79 o 
   0   2   2      402.53      438.00     10.92 o 
   1   2   2      953.10     1144.07     27.32 o 
   2   2   2       28.90       29.08      1.34 o 
   3   2   2       73.51       53.84      2.38 o 
   4   2   2       32.69       28.53      2.08 o 
  -4   3   2      128.03      128.44      5.30 o 
  -3   3   2       62.25       55.48      3.07 o 
  -2   3   2      286.38      270.79      5.89 o 
  -1   3   2       13.45        9.91      0.99 o 
   0   3   2       66.90       91.07      1.73 o 
   1   3   2       12.68        6.52      0.32 o 
   2   3   2      296.01      277.08      4.71 o 
   3   3   2      654.25      667.05      9.01 o 
   4   3   2       19.27       17.73      1.68 o 
  -4   4   2       64.22       66.52      3.96 o 
  -3   4   2      280.91      294.22      7.43 o 
  -2   4   2      226.88      221.26      5.65 o 
  -1   4   2       17.05        6.98      1.04 o 
   0   4   2       20.48       13.73      0.42 o 
   1   4   2      462.23      483.77     10.28 o 
   2   4   2       14.76        7.24      0.63 o 
   3   4   2      544.43      532.32      8.32 o 
   4   4   2      149.02      140.82      4.71 o 
   5   4   2      211.78      215.07      6.64 o 
  -4   5   2       10.78       14.41      2.18 o 
  -3   5   2       20.01       24.72      2.33 o 
  -2   5   2       29.48       26.65      2.18 o 
  -1   5   2      593.01      609.90     44.06 o 
   0   5   2      456.67      454.41      9.26 o 
   1   5   2      765.69      766.68      6.69 o 
   2   5   2      433.14      426.96      4.95 o 
   3   5   2      112.35      119.41      2.78 o 
   4   5   2        1.10        0.59      0.40 o 
   5   5   2       81.94       74.55      4.01 o 
  -3   6   2       13.79       15.50      2.13 o 
  -2   6   2       17.89       15.16      1.83 o 
  -1   6   2      267.59      291.50      6.79 o 
   0   6   2      341.80      350.67      9.61 o 
   1   6   2      118.75       96.64      2.43 o 
   2   6   2      142.61      149.28      3.06 o 
   3   6   2        9.36       10.03      0.94 o 
   4   6   2       11.60       12.83      1.54 o 
   5   6   2       44.24       46.21      3.17 o 
  -3   7   2       10.09        9.51      1.83 o 
  -2   7   2       42.46       42.70      3.07 o 
  -1   7   2      544.69      563.48     10.35 o 
   0   7   2      285.06      292.93      6.93 o 
   1   7   2        1.72        2.46      0.58 o 
   2   7   2      251.92      257.34      4.37 o 
   3   7   2      212.49      222.05      4.20 o 
   4   7   2       59.64       58.40      3.42 o 
   5   7   2       19.18       22.19      2.18 o 
  -2   8   2       70.15       68.95      4.11 o 
  -1   8   2      556.71      550.70     11.00 o 
   0   8   2      391.09      397.15      8.82 o 
   1   8   2       67.97       69.85      2.43 o 
   2   8   2        2.66        1.11      0.44 o 
   3   8   2       57.50       60.63      3.47 o 
   4   8   2       80.09       84.85      4.36 o 
  -2   9   2        0.45        1.98      1.09 o 
  -1   9   2      186.35      178.76      6.59 o 
   0   9   2       43.35       39.48      3.02 o 
   1   9   2      148.28      152.56      4.11 o 
   2   9   2        6.60       10.30      1.15 o 
   3   9   2       74.00       70.83      4.01 o 
   4   9   2       18.31       19.76      2.08 o 
  -1  10   2       57.29       52.60      3.86 o 
   0  10   2       14.43       14.17      2.18 o 
   1  10   2      195.22      170.79      6.49 o 
   2  10   2       13.64       16.30      1.93 o 
   3  10   2       15.99       17.19      2.03 o 
   1  11   2       31.61       29.67      2.77 o 
   2  11   2       27.03       27.00      2.67 o 
  -2  -9   3       69.25       70.78      4.36 o 
  -1  -9   3      168.15      166.48      6.49 o 
   0  -9   3       97.00       96.04      4.90 o 
  -3  -8   3       41.36       44.88      3.42 o 
  -2  -8   3       19.39       20.70      2.28 o 
  -1  -8   3      192.45      202.79      6.69 o 
   0  -8   3      107.03      111.20      4.90 o 
   1  -8   3        9.39       12.18      1.93 o 
  -4  -7   3       87.42       93.67      5.00 o 
  -3  -7   3      197.31      188.27      6.69 o 
  -2  -7   3       17.27       13.67      1.93 o 
  -1  -7   3        8.67        9.36      1.59 o 
   0  -7   3       24.63       22.64      2.13 o 
   1  -7   3       42.39       42.40      2.87 o 
   2  -7   3       21.38       20.70      2.18 o 
  -4  -6   3       13.00       13.97      2.03 o 
  -3  -6   3       59.15       67.43      3.34 o 
  -2  -6   3       28.70       29.27      2.55 o 
  -1  -6   3      305.41      285.52     24.25 o 
   0  -6   3      103.04      102.74      2.66 o 
   1  -6   3      317.95      339.45     11.54 o 
   2  -6   3       86.22       82.19      2.70 o 
   3  -6   3       54.07       52.60      3.32 o 
  -4  -5   3       19.82       20.26      2.18 o 
  -3  -5   3       76.17       73.85      2.55 o 
  -2  -5   3        2.63        4.17      0.67 o 
  -1  -5   3      489.29      494.57     22.31 o 
   0  -5   3      599.23      579.46     15.68 o 
   1  -5   3      812.47      889.88      8.18 o 
   2  -5   3       26.89       33.31      1.63 o 
   3  -5   3        5.86        7.83      1.44 o 
  -5  -4   3       32.18       39.92      3.42 o 
  -3  -4   3        1.75        1.61      0.50 o 
  -2  -4   3        0.99        2.33      0.49 o 
  -1  -4   3      360.87      352.30     15.43 o 
   0  -4   3      235.17      267.07     13.60 o 
   1  -4   3      334.42      385.92      4.79 o 
   2  -4   3      146.50      124.96      2.92 o 
   3  -4   3       37.67       36.51      2.67 o 
   4  -4   3       36.56       32.34      2.72 o 
  -5  -3   3        0.59        1.14      0.84 o 
  -4  -3   3      100.43       90.94      4.46 o 
  -3  -3   3      302.14      286.54      6.98 o 
  -2  -3   3      461.04      448.24      5.41 o 
  -1  -3   3      309.51      280.05      5.99 o 
   0  -3   3      379.47      369.61     12.46 o 
   1  -3   3      208.56      205.68      3.12 o 
   2  -3   3       14.08       21.12      1.46 o 
   3  -3   3       88.04       86.95      4.43 o 
   4  -3   3      150.32      144.73      5.80 o 
  -5  -2   3       44.79       48.69      3.57 o 
  -4  -2   3      132.29      138.00      5.35 o 
  -3  -2   3      487.31      477.39      8.92 o 
  -2  -2   3      722.35      770.88     46.29 o 
  -1  -2   3     1207.21     1229.45     11.69 o 
   0  -2   3      140.81      125.47      7.63 o 
   1  -2   3      358.90      412.72     10.38 o 
   2  -2   3        7.19       11.09      0.97 o 
   3  -2   3      249.87      262.21     11.24 o 
   4  -2   3      107.08       93.62      4.56 o 
  -5  -1   3      113.62      121.30      5.65 o 
  -4  -1   3       33.85       30.56      2.53 o 
  -3  -1   3      546.92      514.89      9.16 o 
  -2  -1   3      364.08      431.51     39.53 o 
  -1  -1   3       99.32       83.56      1.79 o 
   0  -1   3      418.28      414.10     19.44 o 
   1  -1   3     2905.96     3348.29    113.23 o 
   2  -1   3       13.69       15.96      1.93 o 
   3  -1   3       12.99       12.75      1.59 o 
   4  -1   3       23.29       19.81      2.03 o 
   5  -1   3       38.46       37.35      3.07 o 
  -5   0   3      138.65      142.16      6.14 o 
  -4   0   3       20.27       21.79      2.13 o 
  -3   0   3       82.65       72.47      3.32 o 
  -2   0   3      521.22      529.21     40.52 o 
  -1   0   3       82.77       73.10      5.30 o 
   0   0   3      236.48      266.30      2.50 o 
   1   0   3       16.90       12.53      0.99 o 
   2   0   3      531.60      544.71      4.69 o 
   3   0   3      164.03      162.36      9.41 o 
   4   0   3       23.65       23.48      2.28 o 
   5   0   3       41.55       38.29      3.22 o 
  -5   1   3       46.47       46.41      3.62 o 
  -4   1   3        0.51        1.09      0.74 o 
  -3   1   3      104.64       88.96      3.71 o 
  -2   1   3     1268.36     1269.36     13.37 o 
  -1   1   3     1187.65     1177.42     52.37 o 
   0   1   3     2089.94     1977.72     23.31 o 
   1   1   3      263.38      247.81      3.96 o 
   2   1   3      391.53      382.64     13.20 o 
   3   1   3       66.68       62.07      1.83 o 
   4   1   3       94.10       85.69      4.06 o 
   5   1   3       76.53       69.74      4.21 o 
  -4   2   3        1.74        3.71      1.19 o 
  -3   2   3       93.79       95.55      3.96 o 
  -2   2   3      748.57      679.33      9.56 o 
  -1   2   3     4166.16     4393.44    132.76 o 
   0   2   3     1427.59     1547.19     51.83 o 
   1   2   3       87.06      163.00      3.27 o 
   2   2   3      178.72      172.60      2.40 o 
   3   2   3      226.87      210.26      5.35 o 
   4   2   3       37.15       35.69      1.70 o 
   5   2   3       49.71       50.52      3.57 o 
  -4   3   3        6.90        6.84      1.54 o 
  -3   3   3      246.08      238.55      6.54 o 
  -2   3   3       17.34       19.71      1.68 o 
  -1   3   3      254.40      260.93      4.85 o 
   0   3   3      269.33      290.99      9.19 o 
   1   3   3     1442.91     1637.36     53.73 o 
   2   3   3      675.50      722.44      5.60 o 
   3   3   3      270.47      278.78      3.92 o 
   4   3   3       53.84       51.91      2.72 o 
   5   3   3        8.51        8.37      1.73 o 
  -4   4   3        1.29        0.69      0.84 o 
  -3   4   3      202.45      198.87      6.24 o 
  -2   4   3      127.68      102.14      3.91 o 
  -1   4   3     1118.62     1266.94     13.42 o 
   0   4   3        8.92       18.35      0.92 o 
   1   4   3       26.75       14.46      0.48 o 
   2   4   3     1373.47     1486.82     12.96 o 
   3   4   3      596.10      597.46      8.52 o 
   5   4   3        3.67        5.60      1.49 o 
  -4   5   3        7.65        9.56      1.98 o 
  -3   5   3      100.86      106.89      4.80 o 
  -2   5   3      140.99      146.71      5.00 o 
  -1   5   3      753.67      866.72     11.44 o 
   0   5   3      369.27      378.31      8.67 o 
   1   5   3      591.65      614.72      9.14 o 
   2   5   3     1124.32     1247.00     11.21 o 
   3   5   3      114.55      104.83      2.62 o 
   4   5   3      135.93      132.75      4.56 o 
  -3   6   3        7.34       10.50      1.88 o 
  -2   6   3       16.90       17.93      1.98 o 
  -1   6   3      880.92      968.36     13.08 o 
   0   6   3      537.63      544.23      6.29 o 
   1   6   3       40.05       29.86      1.38 o 
   2   6   3      205.88      232.15      4.83 o 
   3   6   3       28.98       26.19      2.97 o 
   4   6   3        7.78        8.30      0.98 o 
  -3   7   3       70.75       78.16      4.51 o 
  -2   7   3        1.92        2.43      1.14 o 
  -1   7   3       60.48       66.52      3.47 o 
   0   7   3        8.20       11.51      1.10 o 
   1   7   3      117.42      117.65      3.99 o 
   2   7   3       36.73       36.24      1.65 o 
   3   7   3      187.88      175.55      3.78 o 
   4   7   3      128.60      128.73      5.00 o 
  -2   8   3       32.25       32.20      2.82 o 
  -1   8   3      159.88      152.96      5.70 o 
   0   8   3        8.10        7.18      0.99 o 
   1   8   3       68.58       61.47      2.50 o 
   2   8   3        2.60        2.82      0.66 o 
   3   8   3      278.22      274.86     14.09 o 
   4   8   3      172.41      181.39      6.29 o 
  -2   9   3       49.63       52.01      3.81 o 
  -1   9   3        5.83        7.38      1.63 o 
   0   9   3        0.57        0.89      0.64 o 
   1   9   3      125.73      113.93      3.38 o 
   2   9   3       23.29       25.54      1.59 o 
   3   9   3       58.36       57.46      3.52 o 
   4   9   3      110.50      122.05      5.35 o 
  -1  10   3        1.18        0.84      0.74 o 
   0  10   3       32.07       32.10      2.82 o 
   1  10   3      100.43       97.21      3.33 o 
   2  10   3      134.97      134.11      8.54 o 
   3  10   3       29.52       24.02      2.38 o 
   1  11   3       70.98       75.24      4.46 o 
   2  11   3       59.94       53.35      3.71 o 
  -1  -9   4      147.39      138.74      6.04 o 
   0  -9   4       31.15       32.54      2.97 o 
  -3  -8   4       58.47       62.71      4.21 o 
  -2  -8   4       22.73       27.99      2.72 o 
  -1  -8   4      149.77      148.99      5.84 o 
   0  -8   4      111.20      106.64      4.90 o 
   1  -8   4       39.77       37.89      3.02 o 
  -3  -7   4      122.48      128.54      5.70 o 
  -2  -7   4       54.48       55.77      3.57 o 
  -1  -7   4      126.49      127.50      5.05 o 
   0  -7   4       16.95       16.49      1.88 o 
   1  -7   4       32.44       30.66      2.53 o 
  -4  -6   4       30.28       32.64      3.02 o 
  -3  -6   4      139.96      145.51      7.28 o 
  -2  -6   4      139.42      139.71      3.48 o 
  -1  -6   4       10.35       11.81      1.01 o 
   0  -6   4       42.24       38.80      2.03 o 
   1  -6   4      145.07      146.87      3.47 o 
   2  -6   4       38.80       42.70      2.82 o 
   3  -6   4       30.94       32.74      2.67 o 
  -4  -5   4       51.08       54.58      3.71 o 
  -3  -5   4       37.48       37.64      2.43 o 
  -2  -5   4      630.67      639.42      7.44 o 
  -1  -5   4      567.88      546.62     10.90 o 
   0  -5   4      538.23      542.81      6.98 o 
   1  -5   4       63.79       59.74      2.92 o 
   2  -5   4       58.25       56.52      3.17 o 
   3  -5   4       19.68       24.02      2.23 o 
  -4  -4   4       50.92       47.65      3.37 o 
  -3  -4   4      105.75      104.85      3.91 o 
  -2  -4   4      379.51      409.96      5.64 o 
  -1  -4   4       52.13       47.90      1.73 o 
   0  -4   4      744.61      770.15     15.68 o 
   1  -4   4      236.90      256.07      3.99 o 
   2  -4   4       30.81       38.72      1.67 o 
   3  -4   4       12.08       16.69      1.88 o 
   4  -4   4       12.69       16.20      1.98 o 
  -4  -3   4        2.73        3.67      1.19 o 
  -3  -3   4      178.12      182.49      5.08 o 
  -2  -3   4      261.36      252.71     11.59 o 
  -1  -3   4      102.82       80.67      2.33 o 
   0  -3   4      206.57      203.44      8.32 o 
   1  -3   4       62.35       56.48      1.69 o 
   2  -3   4      135.44      127.23      4.46 o 
   3  -3   4      129.34      121.95      4.85 o 
   4  -3   4       18.45       21.35      2.23 o 
  -5  -2   4       21.75       19.71      2.38 o 
  -4  -2   4        0.56        1.29      0.79 o 
  -3  -2   4      747.59      671.81     11.14 o 
  -2  -2   4      834.99      901.63     37.07 o 
  -1  -2   4       37.21       56.04      1.68 o 
   0  -2   4        5.33        2.58      0.64 o 
   1  -2   4      289.39      316.27      3.65 o 
   2  -2   4      448.02      529.83     12.83 o 
   3  -2   4      168.58      158.60      5.35 o 
   4  -2   4      141.93      130.27      5.50 o 
  -5  -1   4       86.63       85.44      4.85 o 
  -4  -1   4        7.54       12.04      1.88 o 
  -3  -1   4       87.16       76.78      3.57 o 
  -2  -1   4      394.15      378.60     20.13 o 
  -1  -1   4      131.74       83.10      1.94 o 
   0  -1   4      723.80      726.71     17.31 o 
   1  -1   4      321.00      307.94      5.60 o 
   2  -1   4     2122.98     2299.87    159.77 o 
   3  -1   4       93.72       90.20      3.86 o 
   4  -1   4       31.14       28.73      2.53 o 
   5  -1   4        5.62        7.13      1.63 o 
  -5   0   4       51.14       53.99      3.91 o 
  -4   0   4       20.17       21.10      2.18 o 
  -3   0   4       37.98       35.76      2.43 o 
  -2   0   4      108.99      103.36      4.90 o 
  -1   0   4       62.80       89.03      4.32 o 
   0   0   4      311.56      290.29      8.79 o 
   1   0   4      559.56      673.99      8.22 o 
   2   0   4     2381.05     2829.59    128.93 o 
   3   0   4        2.17        1.39      0.74 o 
   4   0   4       12.67       10.90      1.78 o 
   5   0   4        1.94        3.57      1.34 o 
  -4   1   4       51.07       55.13      3.52 o 
  -3   1   4       60.57       51.46      2.92 o 
  -2   1   4       19.17       10.93      0.85 o 
  -1   1   4      991.06     1003.24     33.38 o 
   0   1   4      480.37      431.54      6.29 o 
   1   1   4       43.82       31.35      1.54 o 
   2   1   4     1613.37     1729.65     56.86 o 
   3   1   4      285.31      278.92      6.49 o 
   4   1   4       33.76       34.08      2.67 o 
   5   1   4        1.91        2.92      1.24 o 
  -4   2   4       49.41       50.82      3.42 o 
  -3   2   4      605.82      602.56     10.60 o 
  -2   2   4      686.32      681.02      9.86 o 
  -1   2   4     2141.26     2306.47     60.58 o 
   0   2   4      389.37      389.99      9.18 o 
   1   2   4      199.87      222.85      2.23 o 
   2   2   4       26.41       31.24      2.50 o 
   3   2   4        3.99        3.72      0.67 o 
   4   2   4      128.16      121.80      4.80 o 
   5   2   4       37.85       38.68      3.12 o 
  -4   3   4      143.08      153.80      6.09 o 
  -3   3   4      284.61      290.41      7.43 o 
  -2   3   4      143.75      116.90      4.06 o 
  -1   3   4      743.83      776.08     16.24 o 
   0   3   4       39.72       20.85      0.86 o 
   1   3   4        2.05        1.99      0.25 o 
   2   3   4      156.83      137.35      4.98 o 
   3   3   4       39.14       33.14      1.68 o 
   4   3   4       94.70       93.91      4.11 o 
   5   3   4        2.96        5.30      1.44 o 
  -4   4   4      162.64      158.06      6.39 o 
  -3   4   4      100.30       96.49      4.46 o 
  -2   4   4      130.73      128.49      4.46 o 
  -1   4   4        1.82        4.94      0.65 o 
   0   4   4        5.66       13.64      1.23 o 
   1   4   4      257.47      273.15      6.17 o 
   2   4   4      623.68      658.98     16.38 o 
   3   4   4       15.71       15.85      0.95 o 
   4   4   4       91.02       94.06      4.01 o 
   5   4   4        3.38        5.00      1.44 o 
  -4   5   4      232.89      239.84      8.17 o 
  -3   5   4       32.95       30.81      2.63 o 
  -2   5   4       86.71       81.13      3.71 o 
  -1   5   4      161.48      160.20      3.81 o 
   0   5   4      255.39      243.75     12.95 o 
   1   5   4       41.44       24.95      1.15 o 
   2   5   4      487.02      486.01      9.05 o 
   3   5   4      482.11      461.49     22.92 o 
   4   5   4      131.66      138.69      4.71 o 
   5   5   4        4.76        4.46      1.34 o 
  -3   6   4       18.33       23.68      2.48 o 
  -2   6   4       47.52       47.65      3.02 o 
  -1   6   4      260.43      248.06      6.34 o 
   0   6   4     1231.14     1284.77     27.07 o 
   1   6   4      872.12      886.55     10.60 o 
   2   6   4       19.56       14.99      1.01 o 
   3   6   4       25.54       25.80      1.38 o 
   4   6   4       11.13       15.31      1.78 o 
  -3   7   4       15.93       15.85      2.38 o 
  -2   7   4        6.46        8.62      1.73 o 
  -1   7   4       99.49       95.65      4.21 o 
   0   7   4      756.38      752.40     18.13 o 
   1   7   4      330.38      304.85     25.34 o 
   2   7   4        0.89        0.86      0.36 o 
   3   7   4       41.30       38.86      1.76 o 
   4   7   4       21.23       23.52      1.47 o 
  -2   8   4       96.88       96.04      4.90 o 
  -1   8   4        5.36        6.44      1.39 o 
   0   8   4      378.99      378.43      7.18 o 
   1   8   4      383.01      379.14      5.85 o 
   2   8   4      172.79      170.67      3.85 o 
   3   8   4       16.91       19.77      1.36 o 
   4   8   4       70.03       77.67      3.91 o 
  -2   9   4      158.32      152.71      6.54 o 
  -1   9   4       41.04       34.77      2.87 o 
   0   9   4      312.44      300.76      8.17 o 
   1   9   4       12.64       13.75      1.39 o 
   2   9   4      110.40      110.09      3.31 o 
   3   9   4       15.17       20.20      3.29 o 
   4   9   4       70.66       74.45      4.06 o 
  -1  10   4        1.45        3.32      1.04 o 
   0  10   4      113.50      113.92      5.30 o 
   1  10   4       41.34       40.02      2.15 o 
   2  10   4      117.04      114.09      4.16 o 
   3  10   4        1.55        4.26      1.14 o 
   1  11   4       23.33       22.90      1.75 o 
   2  11   4       30.13       29.95      1.94 o 
  -2  -8   5       79.54       83.36      4.71 o 
  -1  -8   5       27.50       33.53      2.92 o 
   0  -8   5       68.28       68.30      4.01 o 
  -3  -7   5       75.88       76.82      4.56 o 
  -2  -7   5      124.58      126.70      5.45 o 
  -1  -7   5        7.68        4.76      1.34 o 
   0  -7   5       90.53       87.82      4.21 o 
  -3  -6   5       11.79       13.24      1.33 o 
  -2  -6   5       22.19       21.36      1.45 o 
  -1  -6   5       90.26       89.81      2.80 o 
   0  -6   5       42.60       42.32      1.89 o 
   1  -6   5       21.24       23.08      2.03 o 
   2  -6   5      163.33      154.54      5.75 o 
  -4  -5   5       43.15       46.86      3.57 o 
  -3  -5   5       40.78       43.91      2.15 o 
  -2  -5   5       68.34       70.24      2.50 o 
  -1  -5   5        4.44        4.79      0.75 o 
   0  -5   5      271.34      275.94      6.39 o 
   1  -5   5      189.10      184.73      3.79 o 
   2  -5   5      191.70      190.20      6.14 o 
   3  -5   5       18.55       18.82      2.03 o 
  -4  -4   5       33.64       40.42      3.17 o 
  -3  -4   5      144.74      151.74      3.90 o 
  -2  -4   5      105.66       99.25      2.87 o 
  -1  -4   5      319.93      295.81      6.49 o 
   0  -4   5      569.90      583.78     16.54 o 
   1  -4   5       99.97      105.50      3.47 o 
   2  -4   5       67.70       66.57      3.47 o 
   3  -4   5        9.29        7.68      1.59 o 
  -4  -3   5        1.90        3.47      1.09 o 
  -3  -3   5      173.41      179.50      5.84 o 
  -2  -3   5      172.02      188.05      3.82 o 
  -1  -3   5       76.36       71.28      5.15 o 
   0  -3   5      388.68      410.18     14.88 o 
   1  -3   5      427.23      457.77      5.16 o 
   2  -3   5      129.81      133.09      4.76 o 
   3  -3   5       20.76       18.87      2.03 o 
   4  -3   5       10.80        9.31      1.78 o 
  -4  -2   5       84.37       77.32      4.26 o 
  -3  -2   5      194.29      190.15      9.31 o 
  -2  -2   5      678.55      625.23     39.58 o 
  -1  -2   5      316.54      310.34      4.30 o 
   0  -2   5      116.59      110.07      4.16 o 
   1  -2   5        0.94        2.69      0.40 o 
   2  -2   5      355.41      354.60      7.53 o 
   3  -2   5        3.63        4.85      1.24 o 
   4  -2   5       54.25       52.65      3.57 o 
  -4  -1   5      220.79      197.19      6.79 o 
  -3  -1   5      143.26      127.89      6.02 o 
  -2  -1   5     1001.95     1029.05     81.16 o 
  -1  -1   5      504.58      525.27     11.12 o 
   0  -1   5      171.09      153.29      2.47 o 
   1  -1   5      131.50      143.67      2.08 o 
   2  -1   5      566.64      632.08      9.86 o 
   3  -1   5        7.02        9.06      1.49 o 
   4  -1   5       61.81       56.52      3.62 o 
  -4   0   5      234.97      225.22      7.28 o 
  -3   0   5        1.86        3.52      1.04 o 
  -2   0   5       74.12       64.89      2.60 o 
  -1   0   5     1680.78     1767.55     58.41 o 
   0   0   5     1013.33      970.57     39.82 o 
   1   0   5      130.28      109.81      3.37 o 
   2   0   5       88.60       73.11      3.12 o 
   3   0   5       34.00       33.43      2.43 o 
   4   0   5        3.66        4.16      1.34 o 
   5   0   5        4.03        4.66      1.59 o 
  -4   1   5       78.08       82.87      4.46 o 
  -3   1   5        0.88        0.79      0.59 o 
  -2   1   5        1.20        1.63      0.44 o 
  -1   1   5      151.58      145.22      5.57 o 
   0   1   5      406.30      366.00      4.71 o 
   1   1   5     1190.76     1370.06     13.08 o 
   2   1   5      199.29      218.78      5.15 o 
   3   1   5      101.28       98.67      3.96 o 
   4   1   5       32.43       35.71      2.77 o 
   5   1   5        9.34       14.61      2.28 o 
  -4   2   5       57.40       61.72      3.86 o 
  -3   2   5        0.73        0.50      0.54 o 
  -2   2   5      251.76      240.16     13.05 o 
  -1   2   5      890.43      913.32     21.40 o 
   0   2   5     1822.54     1938.98     34.78 o 
   1   2   5      281.40      275.85      2.60 o 
   2   2   5      115.91       95.20      3.22 o 
   3   2   5      321.05      347.67      7.23 o 
   4   2   5      165.24      171.38      5.84 o 
   5   2   5       17.45       19.42      2.38 o 
  -4   3   5       64.57       66.32      4.11 o 
  -3   3   5        0.77        0.35      0.54 o 
  -2   3   5      962.13      970.39     12.88 o 
  -1   3   5      332.23      326.03      9.38 o 
   0   3   5      823.24      902.03     18.31 o 
   1   3   5      114.07      119.60      4.59 o 
   2   3   5      128.06      112.26      7.33 o 
   3   3   5      130.67      128.24      4.21 o 
   4   3   5      186.22      190.50      5.99 o 
   5   3   5       50.68       50.87      3.57 o 
  -4   4   5       72.40       69.59      4.36 o 
  -3   4   5       30.45       27.00      2.38 o 
  -2   4   5       73.07       76.82      3.57 o 
  -1   4   5      109.18      106.80      4.66 o 
   0   4   5     1363.04     1517.74     29.98 o 
   1   4   5       61.89       51.13      1.13 o 
   2   4   5      160.07      165.81      6.67 o 
   3   4   5      389.08      450.64      7.73 o 
   4   4   5       33.72       38.24      2.67 o 
   5   4   5        7.51        7.68      1.68 o 
  -4   5   5       48.48       48.84      3.81 o 
  -3   5   5       32.18       34.82      2.82 o 
  -2   5   5       79.67       82.42      3.86 o 
  -1   5   5        5.01        6.73      0.97 o 
   0   5   5      363.26      447.96     14.77 o 
   1   5   5      264.06      275.52      7.95 o 
   2   5   5      280.50      289.36     12.61 o 
   3   5   5      463.81      484.23     25.48 o 
   4   5   5       63.84       68.50      3.37 o 
  -3   6   5      114.13      123.78      5.60 o 
  -2   6   5       75.37       74.10      3.86 o 
  -1   6   5      108.10      109.20      4.61 o 
   0   6   5      906.34      970.09     12.33 o 
   1   6   5      130.07      135.66      7.21 o 
   2   6   5       35.71       34.99      3.57 o 
   3   6   5      252.06      252.59      4.34 o 
   4   6   5       98.32      102.19      4.56 o 
   5   6   5       22.05       25.51      2.58 o 
  -3   7   5       70.43       75.39      4.56 o 
  -2   7   5      250.75      265.44      7.78 o 
  -1   7   5       43.42       43.74      2.87 o 
   0   7   5      321.55      312.69      5.25 o 
   1   7   5       19.80       21.91      1.83 o 
   2   7   5        2.27        2.10      0.54 o 
   3   7   5       36.25       30.74      1.59 o 
   4   7   5       54.80       56.17      3.47 o 
  -2   8   5      116.10      114.37      5.35 o 
  -1   8   5        1.34        2.72      0.99 o 
   0   8   5       76.81       72.15      4.33 o 
   1   8   5        2.00        2.98      0.68 o 
   2   8   5      121.24      116.12      3.21 o 
   3   8   5       12.08       13.39      1.15 o 
   4   8   5       86.31       96.98      4.61 o 
  -2   9   5      153.91      148.75      6.39 o 
  -1   9   5       53.81       55.08      3.62 o 
   0   9   5        3.40        4.24      0.89 o 
   1   9   5        5.92        6.37      0.99 o 
   2   9   5      194.15      180.28      4.29 o 
   3   9   5       62.58       65.09      5.03 o 
  -1  10   5       61.09       56.12      3.86 o 
   0  10   5        8.34        9.91      1.78 o 
   1  10   5       19.28       20.79      1.55 o 
   2  10   5       56.80       62.35      3.39 o 
   3  10   5       94.71       90.63      5.28 o 
   1  11   5      114.88      111.48      3.83 o 
   2  11   5       64.85       70.61      2.99 o 
  -2  -7   6      145.22      151.42      6.14 o 
  -1  -7   6      118.96      123.68      5.25 o 
  -3  -6   6       41.80       42.54      2.24 o 
  -2  -6   6       75.75       73.40      2.77 o 
  -1  -6   6       72.13       73.51      4.46 o 
   0  -6   6       50.92       48.49      2.97 o 
   1  -6   6       64.50       59.29      3.47 o 
   2  -6   6       32.77       36.26      2.82 o 
  -3  -5   6       34.38       37.13      2.05 o 
  -2  -5   6        1.33        1.70      0.54 o 
  -1  -5   6      167.14      169.26      3.85 o 
   0  -5   6       90.88       90.80      3.10 o 
   1  -5   6      135.23      132.55      5.05 o 
   2  -5   6       63.84       65.18      3.76 o 
   3  -5   6       37.86       39.08      3.07 o 
  -4  -4   6        6.44        7.03      1.59 o 
  -3  -4   6      100.06      102.04      3.34 o 
  -2  -4   6      323.00      316.15      5.45 o 
  -1  -4   6      406.13      398.36      7.43 o 
   0  -4   6       88.88       85.60      3.32 o 
   1  -4   6      218.43      210.71      6.14 o 
   2  -4   6       36.93       40.12      2.82 o 
   3  -4   6       10.13       12.53      1.93 o 
  -4  -3   6       29.26       31.11      2.77 o 
  -3  -3   6        0.63        1.50      0.64 o 
  -2  -3   6      263.16      260.63      4.76 o 
  -1  -3   6      421.50      426.57     11.84 o 
   0  -3   6      134.45      135.47      2.91 o 
   1  -3   6       57.22       57.06      3.02 o 
   2  -3   6       36.50       42.10      2.82 o 
   3  -3   6       31.03       36.51      2.87 o 
   4  -3   6       28.50       33.04      2.82 o 
  -4  -2   6       39.80       43.79      3.32 o 
  -3  -2   6        6.74        3.49      0.73 o 
  -2  -2   6      375.54      370.11      8.02 o 
  -1  -2   6      149.50      138.14      7.73 o 
   0  -2   6       17.95       27.26      1.93 o 
   2  -2   6      176.89      174.20      5.50 o 
   3  -2   6      110.96      109.81      4.80 o 
   4  -2   6       19.52       18.87      2.13 o 
  -4  -1   6      191.22      189.66      6.88 o 
  -3  -1   6       31.73       35.45      1.87 o 
  -2  -1   6      122.03      103.59      8.54 o 
  -1  -1   6      241.62      234.73      5.70 o 
   0  -1   6       14.44       19.39      1.29 o 
   1  -1   6       29.38       25.91      1.93 o 
   2  -1   6      191.10      178.91      5.40 o 
   3  -1   6      859.94      866.17     13.62 o 
   4  -1   6       55.18       58.89      3.81 o 
  -4   0   6       89.69       85.25      4.56 o 
  -3   0   6       60.47       56.50      2.77 o 
  -2   0   6      282.11      278.48     17.83 o 
  -1   0   6      494.21      444.51      9.34 o 
   0   0   6      236.09      200.13      4.35 o 
   1   0   6      403.96      421.52      7.43 o 
   2   0   6       90.16       84.30      3.57 o 
   3   0   6      376.80      365.10      8.32 o 
   4   0   6       11.19       11.54      1.93 o 
  -4   1   6       65.20       68.50      4.11 o 
  -3   1   6       26.59       27.29      2.33 o 
  -2   1   6       93.74       90.62      7.26 o 
  -1   1   6      121.12      121.56      2.75 o 
   0   1   6     1280.07     1292.66     26.82 o 
   1   1   6      169.01      150.92      4.16 o 
   2   1   6        4.48        4.66      1.04 o 
   3   1   6      147.41      158.21      5.25 o 
   4   1   6        6.56        6.84      1.59 o 
   5   1   6        2.93        5.15      1.63 o 
  -4   2   6       39.62       40.22      3.17 o 
  -3   2   6       61.14       61.77      3.52 o 
  -2   2   6      668.54      703.85     42.47 o 
  -1   2   6       88.85       62.49      1.97 o 
   0   2   6      639.50      639.26      4.58 o 
   1   2   6      288.80      303.11      7.20 o 
   2   2   6      340.89      357.13      6.79 o 
   3   2   6       89.84       90.84      3.81 o 
   4   2   6        5.77        6.84      1.54 o 
   5   2   6       19.84       20.90      2.48 o 
  -4   3   6      122.35      120.07      5.60 o 
  -3   3   6      383.74      384.22      9.06 o 
  -2   3   6      887.24      917.78     12.83 o 
  -1   3   6      588.34      592.15     14.06 o 
   0   3   6      487.44      510.53     10.35 o 
   1   3   6       63.99       90.41      3.08 o 
   2   3   6        2.88        2.08      0.69 o 
   3   3   6      258.49      235.92      5.94 o 
   4   3   6       53.05       49.38      3.17 o 
   5   3   6       46.46       50.13      3.62 o 
  -4   4   6       54.75       50.32      3.67 o 
  -3   4   6      322.12      305.66      8.27 o 
  -2   4   6      192.86      205.21      5.99 o 
  -1   4   6      231.04      211.36      3.67 o 
   0   4   6       88.20       76.50      1.70 o 
   1   4   6       44.37       37.84      1.03 o 
   2   4   6       69.93       58.97      5.99 o 
   3   4   6      118.32      124.43      4.16 o 
   4   4   6        7.89       10.06      1.59 o 
   5   4   6       31.67       36.85      3.02 o 
  -3   5   6      216.35      193.42      6.79 o 
  -2   5   6        5.23        5.84      1.29 o 
  -1   5   6       11.45       14.75      1.08 o 
   0   5   6      317.34      328.13      9.18 o 
   1   5   6      397.62      393.79     16.22 o 
   2   5   6      117.97      119.70      5.35 o 
   3   5   6      111.27      116.88     10.87 o 
  -3   6   6      112.38      107.98      5.25 o 
  -2   6   6       47.34       46.76      3.12 o 
  -1   6   6        1.11        1.61      0.51 o 
   0   6   6      101.82       94.93      6.27 o 
   1   6   6      910.75      964.94     36.33 o 
   2   6   6      850.55      865.59     38.19 o 
   3   6   6       94.37       85.59      4.01 o 
   4   6   6       73.28       72.61      4.01 o 
   5   6   6       12.75       15.06      2.23 o 
  -3   7   6       22.93       25.36      2.58 o 
  -2   7   6      101.67      109.66      5.00 o 
  -1   7   6      149.82      145.11      5.89 o 
   0   7   6      301.60      284.06      5.35 o 
   1   7   6      483.42      480.12     20.56 o 
   2   7   6      151.72      161.77      7.95 o 
   3   7   6        3.07        2.97      1.04 o 
   4   7   6       25.48       22.29      2.33 o 
  -2   8   6       34.47       38.24      3.02 o 
  -1   8   6      128.94      137.90      5.50 o 
   0   8   6        6.32        8.30      1.07 o 
   1   8   6      321.47      305.66      7.83 o 
   2   8   6      110.16      104.41      4.61 o 
   3   8   6       12.79       14.36      1.98 o 
   4   8   6        0.29        1.14      0.84 o 
  -1   9   6       90.88       85.05      4.56 o 
   0   9   6       18.44       19.14      1.49 o 
   1   9   6      307.22      316.65      5.83 o 
   2   9   6       60.24       58.53      2.44 o 
   3   9   6      131.31      129.58      5.50 o 
   4   9   6        3.87        7.08      1.68 o 
  -1  10   6       28.82       25.46      2.53 o 
   0  10   6        0.47        1.57      0.69 o 
   1  10   6       83.54       87.74      3.24 o 
   2  10   6       39.17       42.91      2.21 o 
   3  10   6       89.59       90.99      4.76 o 
   1  11   6       39.17       39.53      2.30 o 
  -2  -6   7       23.47       27.46      1.77 o 
  -1  -6   7       95.32       92.23      4.41 o 
   0  -6   7        0.88        0.54      0.54 o 
   1  -6   7       37.36       37.20      2.82 o 
  -3  -5   7       29.35       36.63      2.28 o 
  -2  -5   7       12.01       13.16      1.26 o 
  -1  -5   7        0.82        1.60      0.58 o 
   0  -5   7        4.23        3.07      0.99 o 
   1  -5   7      180.15      165.14      5.99 o 
   2  -5   7       67.46       64.79      3.86 o 
  -3  -4   7       17.68       24.22      2.33 o 
  -2  -4   7      152.47      147.12      3.85 o 
  -1  -4   7       99.36      101.22      2.97 o 
   0  -4   7      104.74       91.93      4.16 o 
   1  -4   7      178.40      175.39      5.94 o 
   2  -4   7       71.17       69.79      3.96 o 
   3  -4   7       54.47       55.77      3.71 o 
  -4  -3   7       36.40       33.14      2.97 o 
  -3  -3   7       41.60       39.25      2.10 o 
  -2  -3   7      517.31      508.06      7.10 o 
  -1  -3   7      388.73      392.08      5.71 o 
   0  -3   7       70.04       63.05      3.32 o 
   1  -3   7      141.13      138.15      5.05 o 
   2  -3   7       52.85       53.54      3.32 o 
   3  -3   7       38.33       41.41      3.12 o 
  -4  -2   7       36.05       36.80      3.07 o 
  -3  -2   7       53.82       52.43      4.14 o 
  -2  -2   7       80.71       69.44      2.48 o 
  -1  -2   7      627.21      630.60      7.09 o 
   0  -2   7      348.07      324.04      7.33 o 
   1  -2   7      114.75      102.83      4.16 o 
   2  -2   7        2.56        1.59      0.84 o 
   3  -2   7       75.28       76.78      4.16 o 
   4  -2   7        6.47        4.21      1.24 o 
  -4  -1   7       65.99       67.61      4.16 o 
  -3  -1   7      264.85      243.27     12.31 o 
  -2  -1   7       57.89       54.09      2.45 o 
  -1  -1   7      157.34      150.55      5.15 o 
   0  -1   7       81.36       80.69      4.28 o 
   1  -1   7      170.73      165.19      5.15 o 
   2  -1   7      126.70      135.27      4.95 o 
   3  -1   7      156.47      154.59      5.80 o 
   4  -1   7        1.03        4.71      1.44 o 
  -4   0   7      116.74      116.95      5.50 o 
  -3   0   7      340.26      337.38     22.09 o 
  -2   0   7       16.44       16.44      1.22 o 
  -1   0   7       80.98       75.16      3.44 o 
   0   0   7      723.65      726.72     16.68 o 
   1   0   7      229.50      236.32      5.94 o 
   2   0   7      159.72      169.45      5.35 o 
   3   0   7      181.04      187.83      6.24 o 
   4   0   7       40.58       45.47      3.42 o 
  -4   1   7       33.88       35.32      3.02 o 
  -3   1   7       91.54       85.54      4.21 o 
  -2   1   7       36.22       34.87      1.71 o 
  -1   1   7      115.67      107.92      3.94 o 
   0   1   7      409.33      426.57     10.37 o 
   1   1   7      335.84      360.50      7.03 o 
   2   1   7      141.55      151.22      4.85 o 
   3   1   7        1.41        1.54      0.94 o 
   4   1   7       15.01       16.44      2.18 o 
  -4   2   7       12.21       14.71      2.18 o 
  -3   2   7       19.17       21.60      2.18 o 
  -2   2   7      115.31      113.02      3.04 o 
  -1   2   7      111.31       99.22      4.73 o 
   0   2   7      569.55      550.67      4.44 o 
   1   2   7      756.81      741.76     31.73 o 
   2   2   7      127.07      131.11      4.36 o 
   3   2   7       48.96       52.11      3.07 o 
   4   2   7       29.14       36.16      2.92 o 
  -4   3   7       14.70       13.08      2.13 o 
  -3   3   7      142.10      133.24      5.40 o 
  -2   3   7        1.11        2.01      1.16 o 
  -1   3   7      563.22      582.10      9.21 o 
   0   3   7       70.68       75.36      1.61 o 
   1   3   7      572.35      642.18      8.17 o 
   2   3   7      210.33      232.06      5.50 o 
   3   3   7      131.30      141.22      4.80 o 
   4   3   7       70.70       69.69      3.86 o 
   5   3   7       46.60       53.40      3.81 o 
  -3   4   7      281.12      271.24      8.02 o 
  -2   4   7        4.51        5.70      1.29 o 
  -1   4   7      277.11      315.40      4.22 o 
   0   4   7      147.80      130.32      4.74 o 
   1   4   7      300.33      283.37      3.06 o 
   2   4   7        1.84        1.41      0.44 o 
   3   4   7      130.56      125.81      4.36 o 
   4   4   7      216.89      231.96      6.79 o 
   5   4   7       24.16       26.30      2.67 o 
  -3   5   7       54.37       53.49      3.62 o 
  -2   5   7       47.66       50.67      3.17 o 
  -1   5   7       83.31       85.58      2.33 o 
   0   5   7       51.33       55.12      1.97 o 
   1   5   7      491.29      548.45     27.89 o 
   2   5   7       55.83       49.58      2.87 o 
   3   5   7        0.68        0.35      0.64 o 
  -3   6   7       32.62       34.38      2.97 o 
  -2   6   7       78.34       86.53      4.31 o 
  -1   6   7       37.65       37.38      2.35 o 
   0   6   7       65.86       60.52      5.32 o 
   1   6   7      613.97      610.25     34.57 o 
   2   6   7       70.08       66.42      3.52 o 
   3   6   7       26.89       26.70      2.43 o 
   4   6   7       44.01       36.26      2.97 o 
  -2   7   7      192.78      192.93      6.79 o 
  -1   7   7      394.39      377.48     15.45 o 
   0   7   7        9.91       12.14      1.54 o 
   1   7   7      289.18      289.24     25.81 o 
   2   7   7       47.78       44.83      3.02 o 
   3   7   7       50.25       44.73      3.12 o 
   4   7   7        0.46        4.21      1.34 o 
  -2   8   7       83.01       83.66      4.61 o 
  -1   8   7      338.10      342.57      8.87 o 
   0   8   7       28.74       27.02      1.66 o 
   1   8   7       15.11       13.46      1.51 o 
   2   8   7       79.96       71.33      3.91 o 
   3   8   7       31.12       30.86      2.72 o 
   4   8   7        7.81        8.07      1.73 o 
  -1   9   7       86.87       88.12      4.61 o 
   0   9   7       37.36       41.58      2.18 o 
   1   9   7       24.39       26.53      1.69 o 
   2   9   7       14.77       15.16      1.26 o 
   3   9   7       64.16       68.65      4.16 o 
   0  10   7       83.82       77.88      3.17 o 
   1  10   7       44.31       43.62      2.80 o 
   2  10   7       68.23       72.91      3.57 o 
   3  10   7       92.25       94.95      5.05 o 
  -1  -6   8       68.04       65.93      3.91 o 
   0  -6   8       54.00       57.26      3.62 o 
  -2  -5   8       22.91       24.38      2.18 o 
  -1  -5   8       14.75       17.73      2.03 o 
   0  -5   8      116.33      107.83      4.95 o 
   1  -5   8       29.74       29.82      2.63 o 
   2  -5   8       17.83       21.60      2.23 o 
  -3  -4   8        0.52        1.05      0.47 o 
  -2  -4   8       13.05       16.22      1.56 o 
  -1  -4   8       65.41       68.40      3.81 o 
   0  -4   8       95.14       89.65      4.36 o 
   1  -4   8       81.57       78.81      4.21 o 
   2  -4   8       93.98       94.95      4.80 o 
  -3  -3   8       82.32       84.65      3.20 o 
  -2  -3   8       13.71       18.38      1.98 o 
  -1  -3   8      321.26      314.18      8.07 o 
   0  -3   8      161.87      149.24      5.45 o 
   1  -3   8        6.31        8.77      1.59 o 
   2  -3   8       15.24       17.39      1.98 o 
   3  -3   8       49.32       51.51      3.62 o 
  -3  -2   8       95.68       97.99      3.41 o 
  -2  -2   8        7.90       12.02      1.12 o 
  -1  -2   8      363.05      359.06      8.42 o 
   0  -2   8      114.60      110.51      4.51 o 
   1  -2   8        1.27        1.24      0.69 o 
   2  -2   8       16.98       16.89      1.93 o 
   3  -2   8       23.93       27.59      2.58 o 
  -3  -1   8      130.42      135.23      6.66 o 
  -2  -1   8        1.04        0.96      0.67 o 
  -1  -1   8       83.41       78.19      2.43 o 
   0  -1   8      282.80      274.06      6.98 o 
   1  -1   8        8.15        7.23      1.44 o 
   2  -1   8        9.54       11.24      1.83 o 
   3  -1   8       19.70       21.60      2.38 o 
   4  -1   8      104.59       99.81      5.40 o 
  -3   0   8      139.93      151.06      8.40 o 
  -2   0   8       43.81       45.76      4.73 o 
  -1   0   8       76.51       74.05      2.31 o 
   0   0   8       68.25       70.64      2.40 o 
   1   0   8      228.64      224.48      6.19 o 
   2   0   8      300.16      293.53      7.53 o 
   3   0   8       68.22       74.65      4.11 o 
   4   0   8      100.58       93.17      5.05 o 
  -3   1   8      168.20      183.30      4.58 o 
  -2   1   8      114.63      110.47      3.32 o 
  -1   1   8      543.13      542.40      8.57 o 
   0   1   8      246.40      252.11      9.63 o 
   1   1   8      365.92      341.03      7.38 o 
   2   1   8       17.84       17.53      1.88 o 
   3   1   8       25.67       28.68      2.58 o 
   4   1   8       66.43       59.64      3.91 o 
  -3   2   8       60.04       59.04      3.62 o 
  -2   2   8      101.62      107.45      7.26 o 
  -1   2   8      878.50      907.93     11.49 o 
   0   2   8      107.11       87.66      2.37 o 
   1   2   8      246.60      244.70      4.31 o 
   2   2   8        4.68        5.55      1.24 o 
   3   2   8        5.90        5.15      1.34 o 
   4   2   8       14.32       17.98      2.18 o 
  -3   3   8      108.24      110.26      5.05 o 
  -2   3   8      154.24      164.21      3.89 o 
  -1   3   8      427.95      470.17      4.80 o 
   0   3   8      416.66      420.06      5.57 o 
   1   3   8      395.13      382.84      5.25 o 
   2   3   8        3.11        4.78      0.79 o 
   3   3   8       25.57       28.43      2.38 o 
   4   3   8       56.52       60.33      3.71 o 
  -3   4   8      167.03      157.51      6.24 o 
  -2   4   8      609.26      586.07     10.95 o 
  -1   4   8      139.75      148.73      4.28 o 
   0   4   8       27.28       29.86      1.12 o 
   1   4   8       74.60       74.24      2.25 o 
   2   4   8      129.57      127.55      6.39 o 
   3   4   8      121.59      127.00      4.66 o 
   4   4   8       99.46      107.88      4.80 o 
  -3   5   8       47.20       53.05      3.62 o 
  -2   5   8      268.59      262.77      7.43 o 
  -1   5   8        5.16        7.70      0.73 o 
   0   5   8       26.56       26.31      2.38 o 
   1   5   8      145.03      123.43      4.56 o 
   2   5   8       85.03       85.39      3.96 o 
   3   5   8       78.82       82.07      4.16 o 
   4   5   8       51.87       50.32      3.57 o 
  -2   6   8       49.06       47.06      3.22 o 
  -1   6   8       45.77       48.63      2.12 o 
   0   6   8        2.16        4.68      0.75 o 
   1   6   8      170.99      155.43      5.35 o 
   2   6   8      338.65      319.78      7.97 o 
   3   6   8      124.24      121.25      5.15 o 
   4   6   8        0.58        1.83      0.94 o 
  -2   7   8        5.60        6.29      1.44 o 
  -1   7   8       54.98       62.82      2.56 o 
   0   7   8      116.81      117.33      6.91 o 
   1   7   8      263.97      238.50      6.98 o 
   2   7   8      431.92      439.75      9.76 o 
   3   7   8      214.34      210.07      6.98 o 
   4   7   8       11.07       14.51      2.23 o 
  -2   8   8       52.61       55.77      3.81 o 
  -1   8   8      104.30       98.30      7.13 o 
   0   8   8      114.72      112.51      3.44 o 
   1   8   8        1.20        1.83      0.54 o 
   2   8   8      182.68      168.71      6.24 o 
   3   8   8       60.47       59.09      3.81 o 
   4   8   8       17.16       18.72      2.53 o 
  -1   9   8       10.12       12.98      2.03 o 
   0   9   8       66.30       58.55      2.59 o 
   1   9   8        0.89        1.01      0.37 o 
   2   9   8       46.37       50.03      3.57 o 
   3   9   8        6.07        6.59      1.63 o 
   0  10   8       13.57       13.92      1.37 o 
   1  10   8       12.74       14.45      1.51 o 
   2  10   8       96.99       94.61      5.10 o 
  -1  -5   9       65.75       64.34      3.96 o 
   0  -5   9        8.88       12.58      1.98 o 
  -2  -4   9        1.34        3.02      0.94 o 
  -1  -4   9       88.32       85.44      4.51 o 
   0  -4   9       79.63       73.80      4.16 o 
   1  -4   9       36.76       39.23      3.07 o 
   2  -4   9       47.67       43.89      3.32 o 
  -2  -3   9       30.54       30.74      1.79 o 
  -1  -3   9      243.57      237.46      7.43 o 
   0  -3   9      153.90      151.17      5.84 o 
   1  -3   9       53.39       49.43      3.37 o 
   2  -3   9      100.73       85.54      4.61 o 
  -3  -2   9      128.57      128.23      4.04 o 
  -2  -2   9      137.08      126.88      3.69 o 
  -1  -2   9      107.53      109.02      4.85 o 
   0  -2   9      245.51      243.65      7.23 o 
   1  -2   9       43.67       42.10      3.02 o 
   2  -2   9       29.00       22.69      2.33 o 
   3  -2   9       18.63       21.55      2.28 o 
  -3  -1   9       60.83       66.83      2.87 o 
  -2  -1   9      230.11      220.52      8.64 o 
  -1  -1   9       73.36       70.19      3.81 o 
   0  -1   9       84.92       79.50      4.01 o 
   1  -1   9       62.03       57.95      3.52 o 
   2  -1   9       33.07       29.67      2.63 o 
   3  -1   9        5.61        7.93      1.78 o 
  -3   0   9       90.13       99.12      7.01 o 
  -2   0   9       83.97       85.86      5.94 o 
  -1   0   9        3.25        1.98      0.99 o 
   0   0   9       29.47       28.18      2.43 o 
   1   0   9      306.09      286.79      7.48 o 
   2   0   9       92.96       91.14      4.46 o 
   3   0   9       51.81       62.81      3.96 o 
  -3   1   9       69.24       73.74      6.61 o 
  -2   1   9       96.52      102.09      3.19 o 
  -1   1   9       11.89       12.18      1.73 o 
   0   1   9       23.06       21.05      2.03 o 
   1   1   9      268.31      257.09     15.70 o 
   2   1   9      323.72      322.90      8.07 o 
   3   1   9      113.82      116.65      5.20 o 
   4   1   9        8.00       13.62      2.33 o 
  -3   2   9       54.21       50.24      2.63 o 
  -2   2   9       92.17       96.50      4.98 o 
  -1   2   9        5.45        4.29      0.73 o 
   0   2   9      174.28      166.92      6.29 o 
   1   2   9       83.00       71.92      2.38 o 
   2   2   9       52.13       57.11      3.27 o 
   3   2   9       22.21       20.06      2.18 o 
   4   2   9       29.05       34.62      3.07 o 
  -3   3   9        3.44        5.05      1.29 o 
  -2   3   9      109.04      111.62      3.34 o 
  -1   3   9        2.30        2.77      0.58 o 
   0   3   9      310.49      319.90      4.94 o 
   1   3   9       82.00       79.09      2.60 o 
   2   3   9      182.81      179.50      5.89 o 
   3   3   9        7.17        8.27      1.59 o 
   4   3   9        8.31       11.84      2.03 o 
  -3   4   9       89.66       95.55      4.90 o 
  -2   4   9      266.95      258.77      5.15 o 
  -1   4   9        1.02        1.92      0.42 o 
   0   4   9      206.37      217.19      4.14 o 
   1   4   9      180.24      168.51      3.63 o 
   2   4   9      222.90      221.67     10.55 o 
   3   4   9       16.69       17.30      2.92 o 
   4   4   9       26.02       28.53      2.67 o 
  -2   5   9      192.67      186.24      6.39 o 
  -1   5   9      110.87      107.74      5.37 o 
   0   5   9       15.37       14.56      1.59 o 
   1   5   9       17.04       16.69      1.78 o 
   2   5   9      334.27      311.11      7.93 o 
   3   5   9       59.05       49.28      3.32 o 
   4   5   9        4.46        4.61      1.39 o 
  -2   6   9       38.37       45.27      3.17 o 
  -1   6   9      142.20      154.23      3.89 o 
   0   6   9      136.59      123.93      4.90 o 
   1   6   9       16.58       13.42      1.68 o 
   2   6   9       83.95       85.54      4.26 o 
   3   6   9        1.26        0.89      0.84 o 
   4   6   9        2.10        4.06      1.39 o 
  -2   7   9       13.08       14.61      2.13 o 
  -1   7   9      133.74      129.02     11.79 o 
   0   7   9      335.60      343.76      8.72 o 
   1   7   9       22.15       21.55      2.18 o 
   2   7   9      198.60      172.37      6.24 o 
   3   7   9        1.59        2.77      1.09 o 
   4   7   9        6.91        9.46      2.03 o 
  -1   8   9       83.80       75.61      7.50 o 
   0   8   9      332.05      329.63     20.68 o 
   1   8   9       69.36       65.83      3.96 o 
   2   8   9       67.58       69.35      4.16 o 
   3   8   9        0.64        1.14      0.84 o 
   0   9   9       34.49       30.65      1.89 o 
   1   9   9        3.69        5.70      1.44 o 
   2   9   9        7.00        8.62      1.88 o 
   3   9   9        7.57        9.96      2.08 o 
   1  10   9       63.80       58.15      4.11 o 
  -1  -4  10       15.92       17.34      2.03 o 
   0  -4  10       36.03       38.83      3.12 o 
  -2  -3  10       15.06       17.73      2.08 o 
  -1  -3  10        0.53        0.64      0.64 o 
   0  -3  10      206.12      196.84      7.08 o 
   1  -3  10       89.60       79.25      4.51 o 
  -2  -2  10      145.51      157.81      6.44 o 
  -1  -2  10        6.35        7.88      1.63 o 
   0  -2  10      102.71       98.97      4.85 o 
   1  -2  10       54.45       57.16      3.71 o 
   2  -2  10       10.42       13.67      2.13 o 
  -2  -1  10      163.54      174.80      6.74 o 
  -1  -1  10        6.66        9.66      1.78 o 
   0  -1  10       80.59       77.17      4.21 o 
   1  -1  10       78.17       76.03      4.21 o 
   2  -1  10        0.83        2.33      1.14 o 
   3  -1  10        7.39        9.86      2.08 o 
  -2   0  10       94.27      106.00      5.15 o 
  -1   0  10       42.70       41.85      3.12 o 
   0   0  10       95.78       95.45      4.56 o 
   1   0  10       35.39       37.25      2.97 o 
   2   0  10       47.52       47.20      3.37 o 
   3   0  10       14.32       17.24      2.43 o 
  -3   1  10       16.03       11.61      1.41 o 
  -2   1  10       72.24       75.92      2.85 o 
  -1   1  10       17.05       21.99      2.28 o 
   0   1  10      448.33      452.28      9.71 o 
   1   1  10      216.15      206.00      7.31 o 
   2   1  10      199.46      195.16      6.64 o 
   3   1  10       16.43       18.72      2.43 o 
  -2   2  10      188.14      191.82      4.56 o 
  -1   2  10      147.79      152.06      5.60 o 
   0   2  10      461.82      470.51      9.66 o 
   1   2  10       40.02       43.32      2.23 o 
   2   2  10      130.80      135.82      5.35 o 
   3   2  10        8.19        7.88      1.68 o 
  -2   3  10      132.10      141.76      4.31 o 
  -1   3  10      137.21      146.02      5.40 o 
   0   3  10      232.25      236.68      6.02 o 
   1   3  10       63.64       57.05      2.24 o 
   2   3  10       21.24       22.75      1.54 o 
   3   3  10        1.06        0.99      0.94 o 
   4   3  10       19.03       24.77      2.72 o 
  -2   4  10       80.75       82.88      2.99 o 
  -1   4  10      374.67      378.28      8.62 o 
   0   4  10       73.11       76.49      2.56 o 
   1   4  10       36.88       39.97      1.89 o 
   2   4  10       84.62       80.97      2.78 o 
   3   4  10       19.30       23.78      1.65 o 
   4   4  10       12.54       18.03      2.43 o 
  -2   5  10       51.49       57.11      3.57 o 
  -1   5  10      134.92      140.92      5.15 o 
   0   5  10        6.41        9.26      1.49 o 
   1   5  10       27.51       24.32      2.23 o 
   2   5  10      169.12      156.47      5.80 o 
   3   5  10      105.26       99.71      4.90 o 
   4   5  10       63.00       63.05      4.16 o 
  -2   6  10       10.28       15.26      1.78 o 
  -1   6  10       54.44       50.53      2.22 o 
   0   6  10       23.60       26.65      2.38 o 
   1   6  10        4.71        2.77      0.94 o 
   2   6  10       88.88       87.08      4.46 o 
   3   6  10      124.59      112.93      5.30 o 
  -1   7  10        6.31        9.98      1.24 o 
   0   7  10       71.49       79.70      4.26 o 
   1   7  10       42.68       40.47      3.02 o 
   2   7  10       17.11       16.54      2.03 o 
   3   7  10       55.55       54.88      3.76 o 
  -1   8  10       64.55       66.83      2.92 o 
   0   8  10       92.49      100.20      5.00 o 
   1   8  10      136.87      132.10      5.75 o 
   2   8  10       28.35       28.33      2.67 o 
   3   8  10       91.69       84.40      4.90 o 
   0   9  10       18.16       18.92      2.23 o 
   1   9  10       32.85       28.73      2.72 o 
   2   9  10        0.39        1.44      0.94 o 
  -1  -2  11       58.52       62.81      4.06 o 
   0  -2  11       72.62       74.45      4.41 o 
   1  -2  11      107.39      101.00      5.20 o 
  -1  -1  11      125.27      124.62      5.75 o 
   0  -1  11        8.73       12.23      2.03 o 
   1  -1  11       11.54        9.81      1.93 o 
   2  -1  11       56.40       51.36      3.86 o 
  -2   0  11       91.15      102.33      5.35 o 
  -1   0  11       49.08       54.19      3.71 o 
   0   0  11        1.48        2.03      1.04 o 
   1   0  11        0.95        0.89      0.79 o 
   2   0  11       29.62       26.60      2.72 o 
  -2   1  11       28.10       33.29      3.02 o 
  -1   1  11       37.82       41.56      3.22 o 
   0   1  11        4.75        3.47      1.29 o 
   1   1  11       16.56       17.29      2.23 o 
   2   1  11       91.34       88.27      4.71 o 
   3   1  11       51.19       53.59      3.91 o 
  -2   2  11       52.59       52.75      3.76 o 
  -1   2  11       56.89       67.26      3.96 o 
   0   2  11        2.57        5.99      1.44 o 
   1   2  11      198.30      189.73      4.33 o 
   2   2  11       86.13       83.73      4.95 o 
   3   2  11       39.24       45.87      3.47 o 
  -2   3  11       56.89       56.66      3.86 o 
  -1   3  11      183.67      184.56      6.44 o 
   0   3  11       10.32        8.87      1.63 o 
   1   3  11       40.67       42.19      2.04 o 
   2   3  11       26.96       23.15      1.61 o 
   3   3  11       66.86       63.98      7.88 o 
  -2   4  11       75.32       83.71      4.56 o 
  -1   4  11      192.97      208.43      6.74 o 
   0   4  11        9.69       12.50      1.14 o 
   1   4  11       70.16       64.43      2.52 o 
   2   4  11       17.32       18.73      1.43 o 
   3   4  11       30.35       30.29      1.94 o 
   0   5  11      119.39      127.55      5.05 o 
   1   5  11       46.34       47.85      3.17 o 
   2   5  11       46.84       48.74      3.32 o 
   3   5  11      111.56       94.66      4.95 o 
  -1   6  11       24.08       25.95      2.28 o 
   0   6  11       95.69       99.01      4.71 o 
   1   6  11      148.35      138.39      5.65 o 
   2   6  11       33.83       31.35      2.72 o 
   3   6  11       85.72       86.09      4.76 o 
   0   7  11       61.05       61.37      3.81 o 
   1   7  11       98.78       98.22      4.90 o 
   2   7  11        0.36        1.14      0.69 o 
   0   8  11       72.06       69.49      4.26 o 
   1   8  11      192.91      168.95      6.69 o 
   2   8  11       19.94       23.28      2.48 o 
  -1   0  12       75.43       87.77      5.00 o 
   0   0  12        9.57       12.28      2.13 o 
   1   0  12       42.94       44.68      3.57 o 
  -1   1  12       45.95       53.49      3.86 o 
   0   1  12        8.80       10.20      1.98 o 
   1   1  12      163.16      151.52      6.29 o 
   2   1  12       14.58       16.10      2.48 o 
  -1   2  12      127.76      132.40      5.89 o 
   0   2  12       93.66       96.24      4.90 o 
   1   2  12      269.95      258.56      8.02 o 
   2   2  12       42.99       46.48      2.35 o 
  -1   3  12       96.73      101.89      5.10 o 
   0   3  12       78.05       82.27      4.41 o 
   1   3  12      115.30      105.75      5.00 o 
   2   3  12       30.23       28.05      2.45 o 
  -1   4  12       54.57       59.54      3.81 o 
   0   4  12      101.22       96.19      4.61 o 
   1   4  12        0.43        0.98      0.51 o 
   2   4  12        0.96        1.38      0.55 o 
   1   5  12       14.41       17.04      1.93 o 
   0   6  12       45.42       46.91      3.27 o 
   1   6  12       51.10       55.77      3.62 o 
   2   6  12        9.95       10.85      1.83 o 
   1   7  12       42.71       44.88      3.37 o 
                                                 
